# Supplementary material for: Preventing Extinction of the Critically Endangered Dactylorhiza incarnata subsp. ochroleuca in Britain Using Symbiotic Seedlings for Reintroduction
Source: Microorganisms. 2021 Jun 30;9(7):1421. doi: 10.3390/microorganisms9071421 (PMC8303340; doi:10.3390/microorganisms9071421)
Supplement: Supplementary file 1 [file microorganisms-09-01421-s001.zip]

Archive with 1 entries (1 files):
- microorganisms-1269528-supplementary.pdf
